# Supplementary material for: Distribution of Genetic Determinants Associated with CRISPR-Cas Systems and Resistance to Antibiotics in the Genomes of Archaea and Bacteria
Source: Microorganisms. 2025 Jun 6;13(6):1321. doi: 10.3390/microorganisms13061321 (PMC12195208; doi:10.3390/microorganisms13061321)
Supplement: Supplementary file 1 [file microorganisms-13-01321-s001.zip]

Archive with 1 entries (1 files):
- microorganisms-3677558-supplementary.pdf
